# Supplementary material for: Targeted expression profiling reveals distinct stages of early canine fibroblast reprogramming are regulated by 2-oxoglutarate hydroxylases
Source: Stem Cell Res Ther. 2020 Dec 9;11:528. doi: 10.1186/s13287-020-02047-1 (PMC7725121; doi:10.1186/s13287-020-02047-1)
Supplement: Supplementary file 5 — Additional file 5. Metadata and normalized values [file 13287_2020_2047_MOESM5_ESM.xlsx]

## Sheet: metadata
sample	organism	cell line	growth	treatment	extraction
0 DPI 1	canis familiaris	canine fetal fibroblast (cFF)	FBS/DMEM	none	total RNA
0 DPI 2	canis familiaris	canine fetal fibroblast (cFF)	FBS/DMEM	none	total RNA
0 DPI 3	canis familiaris	canine fetal fibroblast (cFF)	FBS/DMEM	none	total RNA
6 DPI VEH 1	canis familiaris	cFF transductants/reprogramming intermediates	FBS/DMEM	Six-days CytoTune2.0-iPSC reprogramming; DMSO diluent	total RNA
6 DPI VEH 2	canis familiaris	cFF transductants/reprogramming intermediates	FBS/DMEM	Six-days CytoTune2.0-iPSC reprogramming; DMSO diluent	total RNA
6 DPI VEH 3	canis familiaris	cFF transductants/reprogramming intermediates	FBS/DMEM	Six-days CytoTune2.0-iPSC reprogramming; DMSO diluent	total RNA
6 DPI AA/RA 1	canis familiaris	cFF transductants/reprogramming intermediates	FBS/DMEM	Six-days CytoTune2.0-iPSC reprogramming; four-days L-ascorbic acid and retinoic acid	total RNA
6 DPI AA/RA 2	canis familiaris	cFF transductants/reprogramming intermediates	FBS/DMEM	Six-days CytoTune2.0-iPSC reprogramming; four-days L-ascorbic acid and retinoic acid	total RNA
6 DPI AA/RA 3	canis familiaris	cFF transductants/reprogramming intermediates	FBS/DMEM	Six-days CytoTune2.0-iPSC reprogramming; four-days L-ascorbic acid and retinoic acid	total RNA
6 DPI DMOG/AA/RA 1	canis familiaris	cFF transductants/reprogramming intermediates	FBS/DMEM	Six-days CytoTune2.0-iPSC reprogramming; four-days DMOG with L-ascorbic acid and retinoic acid	total RNA
6 DPI DMOG/AA/RA 2	canis familiaris	cFF transductants/reprogramming intermediates	FBS/DMEM	Six-days CytoTune2.0-iPSC reprogramming; four-days DMOG with L-ascorbic acid and retinoic acid	total RNA
6 DPI DMOG/AA/RA 3	canis familiaris	cFF transductants/reprogramming intermediates	FBS/DMEM	Six-days CytoTune2.0-iPSC reprogramming; four-days DMOG with L-ascorbic acid and retinoic acid	total RNA
10 DPI AA/RA 1	canis familiaris	primary colonies/reprogramming intermediates	FBS/DMEM; iMEFS	Ten-days CytoTune2.0-iPSC reprogramming; colonies derived from L-ascorbic acid and retinoic acid group	total RNA
10 DPI AA/RA 2	canis familiaris	primary colonies/reprogramming intermediates	FBS/DMEM; iMEFS	Ten-days CytoTune2.0-iPSC reprogramming; colonies derived from L-ascorbic acid and retinoic acid group	total RNA
10 DPI AA/RA 3	canis familiaris	primary colonies/reprogramming intermediates	FBS/DMEM; iMEFS	Ten-days CytoTune2.0-iPSC reprogramming; colonies derived from L-ascorbic acid and retinoic acid group	total RNA
10 DPI DMOG/AA/RA 1	canis familiaris	primary colonies/reprogramming intermediates	FBS/DMEM; iMEFS	Ten-days CytoTune2.0-iPSC reprogramming; colonies derived from DMOG with L-ascorbic acid and retinoic acid	total RNA
10 DPI DMOG/AA/RA 2	canis familiaris	primary colonies/reprogramming intermediates	FBS/DMEM; iMEFS	Ten-days CytoTune2.0-iPSC reprogramming; colonies derived from DMOG with L-ascorbic acid and retinoic acid	total RNA
10 DPI DMOG/AA/RA 3	canis familiaris	primary colonies/reprogramming intermediates	FBS/DMEM; iMEFS	Ten-days CytoTune2.0-iPSC reprogramming; colonies derived from DMOG with L-ascorbic acid and retinoic acid	total RNA
ESC 1	canis familiaris	OVC.EX2 canine embryonic stem cell line	KSR/LIF/FGF2; iMEFs	none	total RNA
ESC 2	canis familiaris	OVC.EX5 canine embryonic stem cell line	KSR/LIF/FGF2; iMEFs	none	total RNA
ESC 3	canis familiaris	OVC.EX7 canine embryonic stem cell line	KSR/LIF/FGF2; iMEFs	none	total RNA

## Sheet: normalized_values
geneid	0 DPI 1	0 DPI 2	0 DPI 3	6 DPI VEH 1	6 DPI VEH 2	6 DPI VEH 3	6 DPI AA/RA 1	6 DPI AA/RA 2	6 DPI AA/RA 3	6 DPI DMOG/AA/RA 1	6 DPI DMOG/AA/RA 2	6 DPI DMOG/AA/RA 3	10 DPI AA/RA 1	10 DPI AA/RA 2	10 DPI AA/RA 3	10 DPI DMOG/AA/RA 1	10 DPI DMOG/AA/RA 2	10 DPI DMOG/AA/RA 3	ESC 1	ESC 2	ESC 3
POU5F1	4.29e-05	3.52e-05	9.19e-05	0.00177575	0.0014028	0.00185716	0.00204406	0.0020421	0.00210707	0.000722563	8.77e-05	0.000133417	0.00185627	0.00102512	0.000842938	0.000468568	0.000341138	0.000133495	0.00329559	0.00363126	0.0042325
SOX2	0.0357986	0.0393125	0.0390044	1.09984	2.86639	2.60711	0.79339	1.57414	1.34258	2.00126	1.51847	1.50352	0.0885689	0.132638	0.104783	0.259442	0.323005	0.249263	4.01542	3.19484	3.27048
KLF4	0.00647481	0.00585179	0.00695583	0.08446	0.0773071	0.0652223	0.113568	0.106987	0.0900652	0.0560576	0.0559992	0.0494158	0.202899	0.144946	0.168487	0.0838331	0.0947661	0.103903	0.724734	0.582106	0.405798
NANOG	8.68e-05	0.000123	7.41e-05	0.000848	0.000153101	0.000169201	0.00297246	0.00332939	0.00338367	0.00258481	0.00249431	0.00294075	0.0018174	0.00171842	0.0012642	0.0005378	0.00111562	0.00054237	0.0417827	0.0367016	0.0373994
ESRRB	9.85e-05	8.14e-05	4.39e-05	0.000150818	0.00014096	0.000149909	0.000269585	0.000204421	0.000168314	0.00012434	3.88e-05	0.000123957	0.000234151	0.000268786	0.000275322	0.000117711	0.000137742	0.000161592	0.000276285	0.000454517	0.000793754
PRDM14	0.000464677	0.000485769	0.000869046	0.000528537	0.00072058	0.000954524	0.0011277	0.00146306	0.00111294	0.00136936	0.00105	0.000963049	0.00197335	0.00243035	0.00222568	0.00159119	0.000715482	0.0016273	0.00811366	0.0105086	0.00750814
OTX2	2.36e-05	5.74e-05	4.99e-05	8.68e-06	7.85e-05	4.31e-05	0.000149837	0.000271772	0.000190633	5.34e-05	0.000104186	9.73e-05	8.15e-06	8.46e-05	7.47e-05	2.38e-05	6.18e-05	4.62e-05	0.0292505	0.0375819	0.0233602
LIN28A	2.81e-05	7.76e-06	4.03e-05	5.81e-05	0.000109436	0.00018884	8.57e-05	7.71e-06	8.05e-05	1.47e-05	5.03e-05	1.42e-05	0.00128557	0.000832381	0.000960564	2.88e-05	6.17e-05	0.000117766	0.000502081	0.000832381	0.00177424
TBXT	5.25e-05	5.79e-05	0.00012939	6.95e-05	3.3e-05	0.000163354	0.000308154	0.000229092	0.000216048	0.000222256	0.000198284	0.000211383	0.000936626	0.000741294	0.000823841	0.000361606	0.000304546	0.000597319	0.000886964	0.00142809	0.00106069
SOX3	2.69e-05	4.96e-05	7.41e-06	8.67e-05	7.71e-05	6.72e-05	5.91e-05	8.76e-05	9.16e-05	0.000364278	0.000100359	0.000168848	0.000419394	0.000196218	0.000163727	0.000100412	0.000116073	0.000105637	0.00939097	0.0135318	0.0117435
POU3F1	0.000684262	0.000700876	0.00111405	0.00175609	0.00187008	0.00179582	0.000913676	0.000820138	0.00129072	0.000633619	0.000597054	0.000732263	0.00926763	0.0123507	0.0121865	0.00588532	0.00708513	0.00713621	0.00103525	0.0010853	0.00145267
MYC	0.414112	0.428597	0.449538	0.137872	0.102188	0.111601	0.121814	0.184694	0.161673	0.0924269	0.0887613	0.0600681	0.0622849	0.0664176	0.0425964	0.0371684	0.0380163	0.0399524	0.281718	0.265872	0.22514
MYCN	0.00554047	0.00683151	0.00710456	0.00782836	0.00817599	0.00852321	0.00560871	0.00525772	0.00677565	0.00493294	0.00637065	0.00490595	0.00176026	0.00153823	0.00168091	0.000984699	0.00129217	0.00132355	0.00756201	0.00682779	0.00983501
CCNE1	0.0875832	0.0842597	0.0898726	0.0780738	0.0727114	0.0749751	0.077374	0.084405	0.0891227	0.05675	0.0654734	0.0549255	0.0694387	0.0630395	0.0565877	0.0424747	0.0443978	0.0559605	0.0550809	0.0670022	0.0668145
CDC42	1.58334	1.70152	1.75885	1.15358	1.1314	1.15454	1.9458	1.8555	1.92348	1.06715	1.00434	0.949973	2.20029	2.18953	2.69514	0.803833	0.861313	0.843916	2.84987	3.43976	3.06438
CCNA2	0.346488	0.325449	0.358764	0.209887	0.177192	0.170455	0.265507	0.257103	0.248991	0.211848	0.208846	0.214786	0.390796	0.322872	0.388368	0.205782	0.249598	0.22727	0.411184	0.388712	0.427295
ALPL	0.000157815	0.000153305	0.000192742	0.00373242	0.00277982	0.00268815	0.00110849	0.000921953	0.00110042	0.00232042	0.00159188	0.00171612	0.00402624	0.00336511	0.00335286	0.00238331	0.00326662	0.00278351	0.0218025	0.0204383	0.0187531
TERT	0.000114462	0.000182977	0.000130864	0.00340318	0.00354762	0.00350878	0.00434701	0.00291391	0.00332491	0.00258455	0.00268592	0.00204258	0.00114398	0.00105828	0.00092621	0.000940074	0.000923291	0.000873512	0.00659203	0.005173	0.00350992
MYBL2	0.271077	0.272622	0.315436	0.174532	0.169113	0.149851	0.192732	0.178638	0.184191	0.176813	0.158955	0.178189	0.105455	0.087157	0.108478	0.1267	0.11195	0.155415	0.0233087	0.0425368	0.0262944
TRIM28	0.954439	0.92122	1.03689	0.671833	0.673562	0.637059	0.750415	0.669548	0.665145	0.634546	0.519355	0.577779	0.66387	0.704893	0.674677	0.920228	0.761821	0.829821	0.505958	0.838174	0.430093
TGFB2	0.331623	0.362611	0.423411	0.311884	0.264093	0.273478	0.258131	0.234032	0.206174	0.359128	0.362833	0.378268	0.107376	0.114551	0.145999	0.117331	0.146648	0.163846	0.228578	0.206536	0.276573
TGFB1	0.306422	0.281388	0.332221	0.505496	0.502034	0.476329	0.459892	0.369541	0.398245	0.566997	0.489504	0.477025	0.193799	0.229957	0.205753	0.310772	0.31165	0.301737	0.106483	0.0629917	0.091661
BMP4	0.0250664	0.0259356	0.0250241	0.0366293	0.0371196	0.0423974	0.0997281	0.0938869	0.0719579	0.0655667	0.0662871	0.056015	0.0236748	0.0250648	0.0263244	0.0178509	0.0113729	0.017722	0.142616	0.127534	0.101654
NODAL	0.000320293	0.000303514	0.000339404	0.00086111	0.000679869	0.000406624	0.000297297	0.000382797	0.000264964	0.000247	0.000416215	0.000129957	1.36e-05	1.53e-05	1.67e-05	0.000127826	0.000477037	0.00087807	0.001463	0.0023876	0.000947732
SMAD1	0.134123	0.133657	0.129943	0.196361	0.195766	0.18289	0.290222	0.276809	0.311753	0.229385	0.214237	0.224897	0.220402	0.243501	0.251858	0.0830549	0.102739	0.0671782	1.36463	1.7732	1.54626
SMAD2	0.228186	0.230408	0.248093	0.371761	0.36751	0.352914	0.312623	0.275077	0.283267	0.354299	0.341444	0.313688	0.109572	0.139688	0.0989417	0.141415	0.169015	0.194619	0.326138	0.495523	0.40669
SMAD3	0.191929	0.204668	0.21468	0.170013	0.189334	0.171851	0.218891	0.184039	0.181873	0.270685	0.247017	0.267958	0.076167	0.0894435	0.059707	0.0956969	0.108969	0.1097	0.155906	0.175323	0.139546
CTNNB1	0.0582117	0.0473641	0.0502807	0.0672593	0.0613781	0.0600216	0.0463863	0.0420918	0.0408139	0.0498091	0.0431938	0.0425663	0.0259649	0.0338711	0.0357368	0.0352324	0.0330551	0.0431803	0.111331	0.112719	0.116864
TCF3	0.160581	0.177404	0.182774	0.172157	0.179275	0.181047	0.203496	0.195011	0.182716	0.0835434	0.105341	0.140655	0.0883676	0.104358	0.101537	0.146456	0.123994	0.122887	0.163065	0.200258	0.150638
STAT3	0.130652	0.132726	0.140072	0.148992	0.131457	0.128009	0.193749	0.188999	0.165509	0.13136	0.121758	0.117148	0.183316	0.18218	0.191881	0.11027	0.0720583	0.108297	0.835576	0.729709	0.759982
FGFR1	0.221979	0.230558	0.259804	0.270431	0.266811	0.242216	0.290343	0.29053	0.276265	0.231073	0.202484	0.183326	0.540452	0.539978	0.509293	0.357118	0.351785	0.359912	1.27264	1.33142	1.0234
PECAM1	8.68e-06	7.76e-06	7.41e-06	0.000380853	0.000410555	0.000293749	0.000171915	0.000216436	0.000262552	0.00018239	0.000664158	0.000297713	0.000229925	0.000265113	0.000372394	0.000116733	0.00029733	0.000160888	5.95e-05	1.02e-05	5.63e-05
CD44	1.31721	1.48495	1.63856	1.28495	1.35155	1.29091	0.887	0.969271	0.882808	0.993608	0.88467	0.844218	0.359607	0.406158	0.53261	0.423677	0.411189	0.468967	1.32766	1.62509	1.22875
THY1	2.88162	2.80426	2.52681	1.47246	1.43824	1.66508	0.714729	0.776372	0.828863	1.44359	1.33793	1.2318	0.282784	0.286248	0.286494	0.408517	0.444416	0.438271	1.09902	0.96628	0.429664
EPCAM	0.000623528	0.000560582	0.000831579	0.000972131	0.00130444	0.00139666	0.00218437	0.00172659	0.00178448	0.00117364	0.00116028	0.00138299	0.00126018	0.00150379	0.00163587	0.00103977	0.000947425	0.000928875	0.0934977	0.118154	0.0810188
CDH1	0.000408412	0.000527698	0.000219309	0.0158018	0.0155198	0.0166465	0.0222677	0.0253968	0.0244871	0.0214126	0.021792	0.0207683	0.0165604	0.0102404	0.00970949	0.0045203	0.00504859	0.00489624	0.180655	0.201288	0.138663
CDH2	0.945615	0.911458	1.07712	2.09087	2.27631	1.71642	0.392323	0.341756	0.351698	0.415548	0.457799	0.448301	0.0626611	0.0604033	0.507149	0.083644	0.0958889	0.083255	0.639379	0.531003	0.504461
NCAM1	0.179226	0.205651	0.208736	0.236881	0.218485	0.0210858	0.17732	0.177673	0.165293	0.205832	0.176366	0.151983	0.0114369	0.0118556	0.0115977	0.0154463	0.0177889	0.0171888	0.0208771	0.0216743	0.0310042
KRT14	0.000146871	0.000208705	0.000341942	0.315031	0.344291	0.0353521	0.602603	0.421459	0.465935	0.232231	0.225413	0.194944	0.0105467	0.0115695	0.0173331	0.00642505	0.00929832	0.00556299	0.000391603	0.000801127	0.000790925
KRT7	0.000943401	0.000694778	0.00085333	0.0116026	0.0118383	0.0075992	0.0200411	0.0170899	0.0149864	0.0124577	0.0147553	0.00940379	0.00513803	0.00291245	0.00377092	0.00107857	0.0010592	0.00108459	0.00635121	0.00919504	0.00552525
VIM	107.965	74.9053	107.077	49.8863	47.6934	54.6766	32.3005	27.6496	26.6045	35.546	35.2169	33.5316	17.8225	15.9115	17.045	21.818	22.5686	21.4092	19.3494	26.6117	25.1606
MSN	1.40542	1.39501	1.48015	1.19844	1.33718	1.27613	0.951583	0.913549	0.795039	1.0332	1.00907	1.02172	0.355461	0.396713	0.271298	0.522466	0.53678	0.649997	0.862695	0.856888	0.914067
NR0B1	0.000291095	0.000265284	0.000438078	0.00139938	0.00158379	0.00191695	0.00270061	0.00348316	0.00398466	0.00214627	0.00210149	0.00242378	0.00101358	0.000745693	0.00096285	0.000387618	0.000373262	0.000521868	0.00447772	0.0040744	0.00401888
TBX3	0.000311244	0.000364098	0.000390493	0.0310142	0.0378916	0.0339149	0.0229593	0.0286034	0.027485	0.0280635	0.0217877	0.0260269	4.78e-05	4.43e-05	8.72e-05	6.45e-05	5.96e-05	7.54e-05	0.010777	0.0121618	0.0034753
DPPA5	8.68e-06	7.76e-06	7.41e-06	1.23e-05	5.8e-06	6.47e-06	3.57e-05	1.47e-05	1.32e-05	7.71e-06	1.21e-05	9.34e-06	0.000173612	0.000128	0.000118983	1.42e-05	1.02e-05	6.03e-05	0.00337957	0.00353872	0.00338088
SALL4	0.000843975	0.000478655	0.000844568	0.00364799	0.00373634	0.004022	0.00513102	0.00501232	0.00475137	0.00251646	0.00268815	0.00269589	0.00326453	0.00270793	0.00220124	0.00168104	0.00150146	0.00136941	0.449847	0.522373	0.38763
DPPA2	0.00148935	0.00196921	0.0017466	0.00385698	0.00584714	0.00438117	0.00528159	0.0053781	0.00584807	0.00420854	0.00442371	0.00363044	0.00318774	0.00344157	0.00254081	0.00136474	0.00158481	0.00147289	0.0179615	0.0171899	0.0222627
GBX2	0.000839373	0.00083422	0.000672111	0.0022575	0.00159814	0.00264034	0.00146215	0.00159112	0.00107352	0.000666505	0.000933664	0.00100882	0.000724457	0.000494514	0.000380508	0.000412005	0.000296985	0.000600743	0.102139	0.0766002	0.078785
KLF5	0.0028511	0.00275997	0.00285773	0.018659	0.00961694	0.019104	0.0247279	0.0253237	0.0270967	0.0168794	0.0180628	0.0193322	0.00125753	0.00195845	0.00248523	0.00342911	0.00276563	0.00314036	0.0200001	0.0151809	0.0214172
SOX17	1.37e-05	7.76e-06	7.43e-05	0.000103975	9.31e-05	0.000196912	8.9e-05	7.71e-05	8.74e-05	0.000186498	0.000155199	0.000126351	6.05e-05	2.02e-05	3.91e-05	7.35e-05	1.48e-05	7.43e-05	0.000164066	0.00018124	0.000168138
FGF5	0.108919	0.111577	0.132742	0.0150711	0.0106164	0.00995004	0.0116218	0.0123941	0.00944375	0.00947017	0.00571558	0.00346861	0.00393476	0.00236551	0.00233011	0.00174583	0.00194529	0.00190201	0.00248851	0.00363596	0.00198308
FOXD3	0.000167411	0.000358928	0.000426552	0.000163601	0.000580703	0.000440315	0.0009362	0.000854974	0.000715128	0.000554419	0.000504865	0.000675621	0.00124143	0.00112308	0.00114838	0.00027175	0.000305926	0.000557239	0.00204904	0.00204042	0.00303209
ZSCAN10	5.21e-05	0.000206655	0.000218066	0.000457257	0.000386042	0.000328253	0.000199085	0.000234708	0.000267408	0.000297342	0.000294995	0.000230769	0.000312109	0.000273763	0.000206433	4.35e-05	0.000437967	0.000518537	0.00172991	0.00163346	0.00203937
ZIC2	0.023966	0.0252698	0.0278463	0.0391595	0.0476555	0.0542591	0.0295234	0.0285857	0.0341898	0.0417978	0.0385412	0.0424258	0.0461254	0.0609219	0.0385704	0.0856065	0.0803564	0.0630627	1.26324	1.25789	0.935499
ZIC3	8.68e-05	7.76e-05	0.000163	0.0028141	0.00231303	0.00239677	0.00167582	0.00156294	0.0014937	0.00167702	0.00117625	0.00106598	0.000200282	0.000267881	0.000238198	0.000214974	0.000209034	0.000133778	0.425116	0.49636	0.424423
LIFR	0.257018	0.210858	0.316238	0.084545	0.0941655	0.0873426	0.108787	0.108545	0.101887	0.0904185	0.0884616	0.09225	0.0261263	0.0210873	0.0290953	0.033462	0.0475651	0.041687	0.229403	0.340763	0.225903
IL6ST	0.270324	0.230633	0.330791	0.354391	0.325804	0.332957	0.364059	0.391548	0.364936	0.31401	0.322456	0.320598	0.617226	0.57999	0.579025	0.437466	0.407383	0.304949	0.825468	0.878772	0.735625
BMPR1A	0.0993627	0.0976993	0.104992	0.104947	0.117432	0.107717	0.118087	0.117235	0.132826	0.113815	0.110692	0.114498	0.107605	0.110572	0.111039	0.0734852	0.0932583	0.0708978	0.523455	0.52494	0.466585
SMAD5	0.00927056	0.0103066	0.0121592	0.0190998	0.0331486	0.0356297	0.0215404	0.0252015	0.0319552	0.0153672	0.024277	0.0323449	0.0192328	0.0268224	0.0308839	0.0167027	0.0130589	0.0165137	0.0761765	0.0905114	0.110094
SOCS3	0.0671859	0.0778577	0.0689182	0.117959	0.144604	0.150637	0.0490997	0.0604699	0.0500774	0.0831682	0.0830514	0.120842	0.0186852	0.0175255	0.0144692	0.0255466	0.0257566	0.0308568	0.0678991	0.0635051	0.0658474
LEFTY2	0.000344724	0.000194513	0.000626638	0.0496914	0.0434423	0.0411136	0.0471041	0.0487389	0.0434409	0.0319004	0.0308543	0.0336917	0.00130459	0.00160559	0.0015089	0.00123655	0.000953216	0.00150672	0.00211185	0.00466814	0.00282383
ACVR2A	0.282467	0.272092	0.334562	0.418268	0.390611	0.363956	0.264628	0.233203	0.218142	0.288482	0.239005	0.235121	0.104611	0.111164	0.116518	0.0962754	0.0818966	0.0882244	0.544649	0.644754	0.500922
ACVR1B	0.0193526	0.0200868	0.0203669	0.0172164	0.0235095	0.0224766	0.0179645	0.0164243	0.0176101	0.0275787	0.0260404	0.0171997	0.0160412	0.0230306	0.0245246	0.0274008	0.0258724	0.0288767	0.0981762	0.0927111	0.0809363
TGFBR1	0.18322	0.178173	0.219426	0.223901	0.243429	0.220777	0.225018	0.206578	0.197693	0.262024	0.276759	0.256454	0.0906523	0.0952767	0.108933	0.130227	0.132726	0.145635	0.270587	0.405208	0.244112
FGFR2	0.277701	0.262998	0.330608	0.0885317	0.0833545	0.0838766	0.101051	0.0900328	0.0974744	0.0834124	0.0685734	0.0809161	0.10956	0.169427	0.113762	0.172824	0.187166	0.229021	0.399441	0.274917	0.200794
DUSP6	0.00743602	0.00926505	0.0102866	0.0292355	0.0238024	0.0209386	0.0263635	0.0267597	0.0250017	0.0190068	0.0229559	0.0164125	0.026486	0.0260339	0.0295112	0.0153093	0.0116666	0.0114884	0.132994	0.121612	0.184326
FZD7	0.018236	0.0180194	0.0202313	0.0442206	0.0591669	0.0677112	0.0434144	0.0466866	0.0480504	0.0539516	0.0724484	0.0608628	0.0417737	0.0526441	0.0641582	0.0705726	0.0740699	0.0898416	0.154629	0.123696	0.118521
LRP5	0.0538878	0.0568895	0.0523941	0.0818437	0.0826543	0.074688	0.0810416	0.0869975	0.0719366	0.102026	0.0866953	0.10901	0.0705609	0.0943801	0.104231	0.126063	0.128897	0.120028	0.169022	0.189853	0.18526
EZH2	0.013354	0.0158897	0.0150823	0.0189043	0.0191881	0.0189627	0.0177207	0.0166848	0.0177597	0.0141254	0.0134002	0.0152123	0.0247765	0.0268255	0.0263703	0.0160462	0.0168577	0.016101	0.0251122	0.0268439	0.0257287
JARID2	0.0269885	0.0308334	0.030184	0.0759374	0.0779686	0.0759471	0.0942759	0.0925098	0.0832872	0.0700685	0.0695776	0.0606687	0.0536029	0.041203	0.0452327	0.0416255	0.0406126	0.0317368	0.215359	0.212349	0.201117
WDR5	0.0138589	0.015204	0.0142969	0.00265041	0.00544088	0.00440994	0.0102144	0.0101706	0.0106285	0.00907904	0.00722979	0.0110714	0.00669146	0.0084812	0.0125131	0.0106591	0.0109906	0.0162554	0.0120802	0.0164137	0.0168227
SMARCA4	0.231274	0.251218	0.267946	0.191463	0.194289	0.171494	0.243391	0.226077	0.22127	0.229843	0.203841	0.201352	0.169285	0.157366	0.171871	0.184641	0.181512	0.185711	0.388464	0.35179	0.351759
KDM6A	0.0224509	0.025501	0.0244921	0.0261502	0.0253228	0.0245953	0.0325536	0.0288905	0.0297389	0.021704	0.0247983	0.025707	0.0293331	0.031263	0.0308547	0.0247012	0.0287878	0.0285895	0.163245	0.12605	0.138857
SUV39H1	0.0748198	0.0792722	0.0871177	0.0533868	0.0566577	0.060134	0.0648989	0.0630136	0.0677924	0.066818	0.0549882	0.0577743	0.0393126	0.044924	0.0456264	0.0497505	0.0587108	0.0489111	0.0736583	0.069571	0.0628276
SETDB1	0.040763	0.0407226	0.0460983	0.0383644	0.0311394	0.0291538	0.0422632	0.030355	0.0310974	0.0286886	0.0331517	0.02734	0.0177564	0.0236413	0.0287312	0.0328384	0.0335324	0.0365065	0.0716837	0.0710431	0.0802084
MECP2	0.129162	0.131149	0.1421	0.081586	0.0904499	0.0886029	0.121864	0.113577	0.114886	0.0967448	0.0786831	0.0827988	0.082458	0.0855224	0.0795105	0.0735461	0.0623515	0.0506721	0.207014	0.176977	0.172425
EED	0.166311	0.162959	0.14963	0.161242	0.125724	0.121727	0.154573	0.133973	0.129289	0.12129	0.109314	0.114499	0.173851	0.210014	0.193375	0.13735	0.136994	0.148104	0.216908	0.242046	0.193644
FUT9	8.68e-06	7.76e-06	7.41e-06	3.31e-05	3.87e-05	3.58e-05	4.02e-05	6.75e-05	4.76e-05	1.47e-05	6.47e-06	1.92e-05	0.00115862	0.000508573	0.000179282	0.00013882	0.000558	0.000555	0.00500983	0.0040413	0.00337402
ST3GAL2	0.0588553	0.0589381	0.0931035	0.151293	0.162454	0.181591	0.241394	0.220932	0.215471	0.145372	0.149234	0.143157	0.178934	0.187893	0.203235	0.0765957	0.0791966	0.0890498	0.287194	0.26273	0.318913
